# Supplementary material for: The mechanism of cell-cycle-dependent proteasomal degradation of archaeal ESCRT-III homolog CdvB in Sulfolobus
Source: EMBO J. 2026 Jan 9;45(4):1214–28. doi: 10.1038/s44318-025-00688-7 (PMC12909875; doi:10.1038/s44318-025-00688-7)
Supplement: Supplementary file 3 — Source data Fig. 1 [file 44318_2025_688_MOESM3_ESM.zip]

Archive with 12 entries (8 files):
- Figure 1/
- Figure 1/.DS_Store
- __MACOSX/Figure 1/._.DS_Store
- Figure 1/1A-D/
- Figure 1/1F/
- Figure 1/1E/
- Figure 1/1A-D/Fig1A-D_MW001.fcs
- __MACOSX/Figure 1/1A-D/._Fig1A-D_MW001.fcs
- Figure 1/1F/Fig1F_MW001+10uMBz_45min.fcs
- __MACOSX/Figure 1/1F/._Fig1F_MW001+10uMBz_45min.fcs
- Figure 1/1E/Fig1E_MW001+DMSO_45min.fcs
- __MACOSX/Figure 1/1E/._Fig1E_MW001+DMSO_45min.fcs
