# Supplementary material for: The mechanism of cell-cycle-dependent proteasomal degradation of archaeal ESCRT-III homolog CdvB in Sulfolobus
Source: EMBO J. 2026 Jan 9;45(4):1214–28. doi: 10.1038/s44318-025-00688-7 (PMC12909875; doi:10.1038/s44318-025-00688-7)
Supplement: Supplementary file 4 — Source data Fig. 2 [file 44318_2025_688_MOESM4_ESM.zip]

Archive with 36 entries (30 files):
- Figure 2/
- Figure 2/.DS_Store
- __MACOSX/Figure 2/._.DS_Store
- Figure 2/2A/
- Figure 2/2F/
- Figure 2/2C/
- Figure 2/Figure2_numerical data.xlsx
- __MACOSX/Figure 2/._Figure2_numerical data.xlsx
- Figure 2/2E/
- Figure 2/2B/
- Figure 2/2A/WesternBlot_anti-HA_anti-Alba.jpg
- __MACOSX/Figure 2/2A/._WesternBlot_anti-HA_anti-Alba.jpg
- Figure 2/2F/CdvB-HA_OE-3.tif
- Figure 2/2F/CdvB-HA_OE-2.tif
- Figure 2/2F/CdvB-HA_OE-1.tif
- Figure 2/2F/README.txt
- __MACOSX/Figure 2/2F/._README.txt
- Figure 2/2C/.DS_Store
- __MACOSX/Figure 2/2C/._.DS_Store
- Figure 2/2C/MW001.fcs
- __MACOSX/Figure 2/2C/._MW001.fcs
- Figure 2/2E/.DS_Store
- __MACOSX/Figure 2/2E/._.DS_Store
- Figure 2/2E/HA-LacS-CdvB-Cterm-1.tif
- Figure 2/2E/HA-LacS-CdvB-Cterm-3.tif
- Figure 2/2E/HA-LacS-CdvB-Cterm-2.tif
- Figure 2/2E/README.txt
- __MACOSX/Figure 2/2E/._README.txt
- Figure 2/2B/HA-LacS-CdvB-Cterm.fcs
- __MACOSX/Figure 2/2B/._HA-LacS-CdvB-Cterm.fcs
- Figure 2/2B/HA-LacS.fcs
- __MACOSX/Figure 2/2B/._HA-LacS.fcs
- Figure 2/2B/HA-LacS-CdvB2-Cterm.fcs
- __MACOSX/Figure 2/2B/._HA-LacS-CdvB2-Cterm.fcs
- Figure 2/2B/HA-LacS-CdvB1-Cterm.fcs
- __MACOSX/Figure 2/2B/._HA-LacS-CdvB1-Cterm.fcs
