# Supplementary material for: The mechanism of cell-cycle-dependent proteasomal degradation of archaeal ESCRT-III homolog CdvB in Sulfolobus
Source: EMBO J. 2026 Jan 9;45(4):1214–28. doi: 10.1038/s44318-025-00688-7 (PMC12909875; doi:10.1038/s44318-025-00688-7)
Supplement: Supplementary file 4 — Source data Fig. 2 [file 44318_2025_688_MOESM4_ESM.zip › Figure 2/Figure2_numerical data.xlsx]

## Sheet: Fig. 2D
G1/D phase HA signal (background subtracted)
HA-LacS	HA-LacS-CdvBC-term	HA-LacS-CdvB1C-term	HA-LacS-CdvB2C-term
0.420051	0.218723	0.398254	0.377103
0.425694	0.224057	0.404677	0.375234
0.425375	0.222403	0.403925	0.381248
