# Supplementary material for: The mechanism of cell-cycle-dependent proteasomal degradation of archaeal ESCRT-III homolog CdvB in Sulfolobus
Source: EMBO J. 2026 Jan 9;45(4):1214–28. doi: 10.1038/s44318-025-00688-7 (PMC12909875; doi:10.1038/s44318-025-00688-7)
Supplement: Supplementary file 5 — Source data Fig. 3 [file 44318_2025_688_MOESM5_ESM.zip]

Archive with 16 entries (14 files):
- Figure 3/
- Figure 3/3B/
- Figure 3/.DS_Store
- __MACOSX/Figure 3/._.DS_Store
- Figure 3/Figure3_numerical data.xlsx
- __MACOSX/Figure 3/._Figure3_numerical data.xlsx
- Figure 3/3B/HA-LacS-CdvB-Cterm.fcs
- __MACOSX/Figure 3/3B/._HA-LacS-CdvB-Cterm.fcs
- Figure 3/3B/HA-LacS.fcs
- __MACOSX/Figure 3/3B/._HA-LacS.fcs
- Figure 3/3B/delta183-193.fcs
- __MACOSX/Figure 3/3B/._delta183-193.fcs
- Figure 3/3B/delta212-253.fcs
- __MACOSX/Figure 3/3B/._delta212-253.fcs
- Figure 3/3B/delta194-261.fcs
- __MACOSX/Figure 3/3B/._delta194-261.fcs
