# Supplementary material for: The mechanism of cell-cycle-dependent proteasomal degradation of archaeal ESCRT-III homolog CdvB in Sulfolobus
Source: EMBO J. 2026 Jan 9;45(4):1214–28. doi: 10.1038/s44318-025-00688-7 (PMC12909875; doi:10.1038/s44318-025-00688-7)
Supplement: Supplementary file 5 — Source data Fig. 3 [file 44318_2025_688_MOESM5_ESM.zip › Figure 3/Figure3_numerical data.xlsx]

## Sheet: Fig. 3
D-phase HA intensity (background subtracted)
HA-LacS	CdvBC-term	Δ160-183	Δ183-193	Δ194-261	Δ212-253
7908	543	820	1208	4586	402
7876	539	820	1205	4610	421
7849	552	817	1201	4605	409
G1 phase HA intensity (background subtracted)
HA-LacS	CdvBC-term	Δ160-183	Δ183-193	Δ194-261	Δ212-253
3321.77	118.767	161.767	122.767	1796	188.767
3352.77	120.767	160.767	123.767	1795	210.767
3338.77	122.767	160.767	124.767	1795	177.767
G1/D-phase HA intensity ratio
HA-LacS	CdvBC-term	Δ160-183	Δ183-193	Δ194-261	Δ212-253
0.420051	0.218723	0.197276	0.101628	0.391086	0.469569
0.425694	0.224057	0.196057	0.102711	0.389268	0.500633
0.425375	0.222403	0.196777	0.103886	0.405308	0.434637
