# Supplementary material for: The mechanism of cell-cycle-dependent proteasomal degradation of archaeal ESCRT-III homolog CdvB in Sulfolobus
Source: EMBO J. 2026 Jan 9;45(4):1214–28. doi: 10.1038/s44318-025-00688-7 (PMC12909875; doi:10.1038/s44318-025-00688-7)
Supplement: Supplementary file 6 — Source data Fig. 4 [file 44318_2025_688_MOESM6_ESM.zip]

Archive with 24 entries (21 files):
- Figure 4/
- Figure 4/.DS_Store
- __MACOSX/Figure 4/._.DS_Store
- Figure 4/4D/
- Figure 4/Figure4_numerical data.xlsx
- __MACOSX/Figure 4/._Figure4_numerical data.xlsx
- Figure 4/4A/
- Figure 4/4D/.DS_Store
- __MACOSX/Figure 4/4D/._.DS_Store
- Figure 4/4D/MW001_control_2.tif
- Figure 4/4D/MW001_control_3.tif
- Figure 4/4D/MW001_control_1.tif
- Figure 4/4D/MW001_control_4.tif
- Figure 4/4D/PANE237Q_OE_1.tif
- Figure 4/4D/PANE237Q_OE_3.tif
- Figure 4/4D/PANE287Q_OE_4.tif
- Figure 4/4D/PANE287Q_OE_2.tif
- __MACOSX/Figure 4/4D/._PANE287Q_OE_2.tif
- Figure 4/4D/README.txt
- __MACOSX/Figure 4/4D/._README.txt
- Figure 4/4A/Empty vector+Ara_4h.fcs
- __MACOSX/Figure 4/4A/._Empty vector+Ara_4h.fcs
- Figure 4/4A/HA-PAN WkB +Ara_4h.fcs
- __MACOSX/Figure 4/4A/._HA-PAN WkB +Ara_4h.fcs
