# Supplementary material for: The mechanism of cell-cycle-dependent proteasomal degradation of archaeal ESCRT-III homolog CdvB in Sulfolobus
Source: EMBO J. 2026 Jan 9;45(4):1214–28. doi: 10.1038/s44318-025-00688-7 (PMC12909875; doi:10.1038/s44318-025-00688-7)
Supplement: Supplementary file 6 — Source data Fig. 4 [file 44318_2025_688_MOESM6_ESM.zip › Figure 4/Figure4_numerical data.xlsx]

## Sheet: Fig.4BC_Fig.6BC
% of 2N+ cells (Fig. 4B, Fig6C)				% of CdvB positive cells in G1 phase (Fig. 4C, 6B)
Empty vector	PANE237Q OE	CCTF1 OE		Empty vector	PANE237Q OE	CCTF1 OE
3.4	18.5	5.58		1.26	15.5	9.01
3.51	16.4	6.7		1.85	13.4	12
4.04	15.3	5.96		3.34	12.5	9.09

## Sheet: Fig. 4E
Average CdvB intensity in constricting cells (ADU)
Control (MW001)	PANE237Q OE
150.917	1241.88
118.595	2313.83
131.903	2732.55

## Sheet: Fig. 4F
2D projection area of pre-constriction cell (μm2)
Control (MW001)	PANE237Q OE
1.951	2.243
1.982	2.351
1.673	2.536
1.901	1.932
1.675	1.892
1.901	1.951
1.698	2.247
1.796	1.662
1.83	2.966
1.901	2.443
1.475	2.51
1.621	1.949
2.176	2.297
1.854	2.179
1.621	2.352
2.272	5.127
1.704	4.003
1.793	2.176
2.147	2.463
2.147	2.318
1.803	1.733
2.025	2.392
2.56	2.247
1.945	2.118
1.793	3.42
1.58	2.446
2.037	2.567
1.951	2.08
2.08	1.866
1.901	1.892
1.901	1.84
1.735	2.567
1.624	2.974
1.752	5.271
1.854	4.639
1.662	4.42
1.525	2.087
2.039	2.57
1.892	4.769
2.08	5.22
1.901
1.901	2.877
1.752	7.439
1.949	2.756
2.457	2.709
1.945	2.451
1.793	7.421
1.667	5.354
1.525	6.589
1.901	4.041
2.134	6.087
1.854	6.519
1.854	3.923
2.087	7.768
2.037	6.712
1.793	2.692
1.707	7.754
2.08	2.698
1.997	5.477
1.735	1.502
2.025	2.652
1.994	4.638
2.13	2.219
1.579	2.735
2.059	4.633
1.84	2.483
1.406	5.281
2.195	8.189
1.892	5.701
1.925	4.281
1.361	4.738
1.624	4.3
1.752	2.351
2.025	2.351
1.883	3.343
1.704	4.416
1.688	5.434
1.624	5.434
1.707	4.507
1.969	4.507
2.426	2.818
1.852	5.416
1.58	4.136
1.667	9.6
1.747	5.575
2.357	6.17
1.949	8.538
2.247	4.507
2.358	2.681
1.892	5.303
1.735	5.01
1.621	2.513
1.985	5.587
1.707	5.113
2.176	3.757
2.357
1.994
2.08
1.852
2.241
1.901
1.994
2.09
2.147
1.704
2.039
1.793
1.793
2.08
1.985
2.026
1.841
1.997
1.667
2.043
1.667
