# Supplementary material for: The mechanism of cell-cycle-dependent proteasomal degradation of archaeal ESCRT-III homolog CdvB in Sulfolobus
Source: EMBO J. 2026 Jan 9;45(4):1214–28. doi: 10.1038/s44318-025-00688-7 (PMC12909875; doi:10.1038/s44318-025-00688-7)
Supplement: Supplementary file 6 — Source data Fig. 4 [file 44318_2025_688_MOESM6_ESM.zip › Figure 4/4D/README.txt]

Staining channel:
Channel 1: CdvB (magenta)
Channel 2: CdvB1 (yellow)
Channel 3: ConA (gray)
