# Supplementary material for: The mechanism of cell-cycle-dependent proteasomal degradation of archaeal ESCRT-III homolog CdvB in Sulfolobus
Source: EMBO J. 2026 Jan 9;45(4):1214–28. doi: 10.1038/s44318-025-00688-7 (PMC12909875; doi:10.1038/s44318-025-00688-7)
Supplement: Supplementary file 7 — Source data Fig. 5 [file 44318_2025_688_MOESM7_ESM.zip]

Archive with 15 entries (12 files):
- Figure 5/
- Figure 5/5A/
- Figure 5/.DS_Store
- __MACOSX/Figure 5/._.DS_Store
- Figure 5/~$Figure5_numerical data.xlsx
- __MACOSX/Figure 5/._~$Figure5_numerical data.xlsx
- Figure 5/5C/
- Figure 5/Figure5_numerical data.xlsx
- __MACOSX/Figure 5/._Figure5_numerical data.xlsx
- Figure 5/5A/Synchronization_WB_anti-PAN_anti-Alba.jpg
- __MACOSX/Figure 5/5A/._Synchronization_WB_anti-PAN_anti-Alba.jpg
- Figure 5/5C/Empty_vector+ara4h.fcs
- __MACOSX/Figure 5/5C/._Empty_vector+ara4h.fcs
- Figure 5/5C/HA-PAN_OE+ara4h.fcs
- __MACOSX/Figure 5/5C/._HA-PAN_OE+ara4h.fcs
