# Supplementary material for: The mechanism of cell-cycle-dependent proteasomal degradation of archaeal ESCRT-III homolog CdvB in Sulfolobus
Source: EMBO J. 2026 Jan 9;45(4):1214–28. doi: 10.1038/s44318-025-00688-7 (PMC12909875; doi:10.1038/s44318-025-00688-7)
Supplement: Supplementary file 7 — Source data Fig. 5 [file 44318_2025_688_MOESM7_ESM.zip › Figure 5/Figure5_numerical data.xlsx]

## Sheet: Fig.5
Normalized level of PAN						% of high CdvB intensity cells
Time after release (min)	MW001 (PAN/Alba)					Empty vector	HA-PAN OE
0	1	1	1			2.33	1.1
60	1.26138	1.69776	1.74432			1.97	1
80	3.11951	2.30741	2.45077			2.08	1.12
100	6.22006	4.23982	4.25806
120	5.02809	3.97866	3.56154			% of 2N+ cells
140	4.13285	4.19853	3.7708			Empty vector	HA-PAN OE
160	5.13017	3.05782	3.10438			4.66	14.4
180	5.02098	3.46734	3.40018			4.17	15.9
200	4.15087	2.69358	3.03227			4.43	13.3
Time after release (min)	% of G1
0	1.28	2.09	3.14
60	0.75	0.91	0.96
80	1.61	1.79	1.91
100	11.3	19	20.8
120	27.2	32.6	31.9
140	24.7	29.9	24.1
160	20.4	25.9	23.4
180	18.3	21.5	19.5
200	17.3	16.8	15.6
