# Supplementary material for: The mechanism of cell-cycle-dependent proteasomal degradation of archaeal ESCRT-III homolog CdvB in Sulfolobus
Source: EMBO J. 2026 Jan 9;45(4):1214–28. doi: 10.1038/s44318-025-00688-7 (PMC12909875; doi:10.1038/s44318-025-00688-7)
Supplement: Supplementary file 8 — Source data Fig. 6 [file 44318_2025_688_MOESM8_ESM.zip]

Archive with 26 entries (22 files):
- Figure 6/
- Figure 6/6A/
- Figure 6/.DS_Store
- __MACOSX/Figure 6/._.DS_Store
- Figure 6/6E/
- Figure 6/Figure6_numerical data.xlsx
- __MACOSX/Figure 6/._Figure6_numerical data.xlsx
- Figure 6/6G_IF/
- Figure 6/6A/CCTF1-HA +Ara_4h.fcs
- __MACOSX/Figure 6/6A/._CCTF1-HA +Ara_4h.fcs
- Figure 6/6A/Empty vector+Ara_4h(same as Fig 4A).fcs
- __MACOSX/Figure 6/6A/._Empty vector+Ara_4h(same as Fig 4A).fcs
- Figure 6/6E/.DS_Store
- __MACOSX/Figure 6/6E/._.DS_Store
- Figure 6/6E/Fig6E_WesternBlot-01-01.jpg
- __MACOSX/Figure 6/6E/._Fig6E_WesternBlot-01-01.jpg
- Figure 6/6G_IF/.DS_Store
- __MACOSX/Figure 6/6G_IF/._.DS_Store
- Figure 6/6G_IF/CCTF1_OE-1.tif
- Figure 6/6G_IF/Empty_vector-3.tif
- Figure 6/6G_IF/CCTF1_OE-2.tif
- Figure 6/6G_IF/Empty_vector-1.tif
- Figure 6/6G_IF/CCTF1_OE-3.tif
- Figure 6/6G_IF/README.txt
- __MACOSX/Figure 6/6G_IF/._README.txt
- Figure 6/6G_IF/Emptvy_vector-2.tif
