# Supplementary material for: The mechanism of cell-cycle-dependent proteasomal degradation of archaeal ESCRT-III homolog CdvB in Sulfolobus
Source: EMBO J. 2026 Jan 9;45(4):1214–28. doi: 10.1038/s44318-025-00688-7 (PMC12909875; doi:10.1038/s44318-025-00688-7)
Supplement: Supplementary file 8 — Source data Fig. 6 [file 44318_2025_688_MOESM8_ESM.zip › Figure 6/Figure6_numerical data.xlsx]

## Sheet: Fig.4BC_Fig.6BC
% of 2N+ cells (Fig. 4B, Fig6C)				% of CdvB positive cells in G1 phase (Fig. 4C, 6B)
Empty vector	PANE237Q OE	CCTF1 OE		Empty vector	PANE237Q OE	CCTF1 OE
3.4	18.5	5.58		1.26	15.5	9.01
3.51	16.4	6.7		1.85	13.4	12
4.04	15.3	5.96		3.34	12.5	9.09

## Sheet: Fig. 6D,F,H
CdvB/SecY qPCR			Mean CdvB intensity in constricting cells (ADU)
Empty vector	CCTF1 OE		Empty vector	CCTF1 OE
0.720482	0.313489		65.511	197.461
0.496703	0.394742		59.103	82.69
0.500793	0.403211		83.258	71.213
0.704682	0.47439		37.397	385.267
			44.501	207.06
PAN/SecY qPCR			62.602	344.167
Empty vector	CCTF1 OE		61.764	102.15
0.222859	0.0385021		65.906	424.819
0.215381	0.0493919		91.745	135.057
0.154675	0.0508734		74.807	481.065
0.222351	0.0818623		48.672	184.935
			47.681	73.905
			85.115	285.405
			56.869	413.235
			57.768	64.959
			48.283	65.768
			55.992	49.509
			66.789	65.075
			46.76	65.583
			69.376	123.702
			54.262	80.824
			46.863	64.231
			16.583	233.705
			63.225	69.549
			42.942	410.398
			47.631	64.947
			68.467	177.275
			60.576	45.72
			30.564	117.619
			67.523	27.714
			66.344	128.465
			68.059	36.769
				34.249
				280.892
				38.895
				41.581
				235.951
				53.894
				111.323
