# Supplementary material for: The mechanism of cell-cycle-dependent proteasomal degradation of archaeal ESCRT-III homolog CdvB in Sulfolobus
Source: EMBO J. 2026 Jan 9;45(4):1214–28. doi: 10.1038/s44318-025-00688-7 (PMC12909875; doi:10.1038/s44318-025-00688-7)
Supplement: Supplementary file 8 — Source data Fig. 6 [file 44318_2025_688_MOESM8_ESM.zip › Figure 6/6G_IF/README.txt]

Staining channel:
Channel 1: ConA (cell contour, gray)
Channel 2: CdvB1 (yellow)
Channel 3: CdvB (magenta)
Channel 4: DAPI (DNA stain, cyan)
